# Supplementary material for: Treatment of Multi-Walled Carbon Nanotubes with Dichromic Acid: Oxidation and Appearance of Intercalation
Source: Membranes (Basel). 2023 Aug 12;13(8):729. doi: 10.3390/membranes13080729 (PMC10456443; doi:10.3390/membranes13080729)
Supplement: Supplementary file 1 [file membranes-13-00729-s001.zip]

Archive with 1 entries (1 files):
- membranes-2454073-supplementary.pdf
